# Supplementary material for: How Policy Mix Choices Affect the COVID-19 Pandemic Response Outcomes in Chinese Cities: An Empirical Analysis
Source: Int J Environ Res Public Health. 2022 Jul 1;19(13):8094. doi: 10.3390/ijerph19138094 (PMC9265384; doi:10.3390/ijerph19138094)
Supplement: Supplementary file 1 [file ijerph-19-08094-s001.zip]

Archive with 1 entries (1 files):
- Table S1. The distribution of policy tools by city.xlsx
