# Supplementary material for: How Policy Mix Choices Affect the COVID-19 Pandemic Response Outcomes in Chinese Cities: An Empirical Analysis
Source: Int J Environ Res Public Health. 2022 Jul 1;19(13):8094. doi: 10.3390/ijerph19138094 (PMC9265384; doi:10.3390/ijerph19138094)
Supplement: Supplementary file 1 [file ijerph-19-08094-s001.zip › Table S1. The distribution of policy tools by city.xlsx]

## Sheet: Sheet1
Measure	Beijing	Shanghai	Shenzhen	Guangzhou	Chongqing	Suzhou	Chengdu	Hangzhou	Nanjing	Tianjin	Ningbo	Qingdao	Zhengzhou	Changsha	Hefei	Xi'an	Dongguan	Dalian	Xiamen	Yangzhou	Shaoxing	Shijiazhuang	Nanchang	Ha'erbin	Urumqi	Xuchang	Lanzhou	Putian	Anyang	Baise	Suihua	Hulunbei'er	Heihe	Tonghua	Alashan	Ruili
Lockdowns	0.0110865	0.00884956	0.00714286	0.0302198	0.0212766	0.0384615	0.0058651	0.0351562	0.0163599	0.00237248	0.0304709	0.00874636	0.0621302	0.0298507	0	0.0366492	0.0315789	0.0404984	0.0291971	0.0226337	0.00180995	0.0031746	0	0.00155763	0.00236128	0.0330189	0.0257732	0.0210526	0.000951475	0.00195695	0.00131752	0.000419111	0.046875	0.0017452	0.00666667	0.00405954
Quarantines	0.0443459	0.0752212	0.0535714	0.0412088	0.0567376	0.0512821	0.0410557	0.0664062	0.108384	0.0735469	0.0720222	0.0349854	0.0384615	0.0410448	0.0438596	0.0418848	0.0210526	0.0342679	0.0291971	0.0473251	0.0552036	0.0825397	0.0995261	0.0747664	0.0767414	0.0471698	0.0515464	0.0210526	0.0542341	0.074364	0.0724638	0.0888516	0.0625	0.0715532	0.04	0.0960758
School closures	0.00443459	0.00884956	0.00892857	0.00549451	0	0.00641026	0.00293255	0.0078125	0.00817996	0.00118624	0.00277008	0.00874636	0.0236686	0.00746269	0.00175439	0.0104712	0.0105263	0.0124611	0.00729927	0.0144033	0.00995475	0	0.00157978	0.00311526	0.00236128	0.00943396	0.00515464	0	0.0076118	0.00195695	0.00395257	0.00251467	0.00625	0	0.00333333	0.00135318
Workplace and retail shops closures	0.0110865	0.00884956	0.0214286	0.0274725	0.0141844	0.0576923	0.00879765	0.0195312	0.0184049	0.00237248	0.0166205	0.0116618	0.0236686	0.0261194	0.00877193	0.0209424	0.0105263	0.046729	0.0218978	0.0164609	0.0144796	0	0.00473934	0.0202492	0.00354191	0.0235849	0.0257732	0.0210526	0.0142721	0.00195695	0.00395257	0.00335289	0.01875	0.0191972	0.0166667	0.00405954
Cancelling of public events	0.0133038	0.00884956	0.0214286	0.010989	0.0070922	0.0384615	0.00293255	0.00390625	0.0122699	0.00830368	0.00831025	0.0174927	0.00591716	0.0149254	0.0140351	0.0314136	0.0210526	0.0280374	0.0437956	0.0164609	0.0208145	0.0031746	0.00473934	0.0389408	0.00472255	0.00471698	0.0412371	0.0210526	0.0294957	0.0273973	0.00395257	0.00335289	0.015625	0.0226876	0.0233333	0.00811908
Rrestriction of gatherings	0.0532151	0.0309735	0.0392857	0.032967	0.0638298	0.0641026	0.0351906	0.0351562	0.0184049	0.0782918	0.0470914	0.0408163	0.0295858	0.0820896	0.0736842	0.0418848	0.0421053	0.0560748	0.0875912	0.0205761	0.0533937	0.0888889	0.0726698	0.0747664	0.0767414	0.0283019	0.103093	0.0526316	0.076118	0.0782779	0.0698287	0.0842414	0.09375	0.0680628	0.0566667	0.0852503
Restriction of travels	0.0332594	0.0309735	0.0321429	0.0357143	0.0425532	0.0833333	0.0381232	0.0546875	0.0470348	0.0747331	0.0304709	0.0204082	0.0769231	0.0298507	0.077193	0.104712	0.0210526	0.0311526	0.0291971	0.0781893	0.041629	0.0920635	0.0774092	0.0825545	0.081464	0.0707547	0.0309278	0.0421053	0.0675547	0.0763209	0.0711462	0.0854987	0.03125	0.069808	0.0666667	0.0879567
Restriction of commercial activities	0.00665188	0.0353982	0.0125	0.0274725	0.0283688	0.0384615	0.0293255	0.03125	0.0184049	0.00948992	0.0304709	0.00291545	0.0325444	0.0410448	0.0210526	0.0157068	0.0105263	0.0155763	0.0510949	0.00205761	0.0199095	0.0126984	0.00315956	0.0420561	0.00354191	0.0188679	0.0309278	0.0315789	0.0190295	0.0293542	0.00131752	0.00963956	0.028125	0.0191972	0.0233333	0.00135318
Social distancing	0.0177384	0.0353982	0.0125	0.0302198	0.0283688	0.0576923	0.026393	0.0273438	0.0306748	0.0723606	0.0277008	0.00874636	0.0118343	0.0485075	0.0596491	0.0418848	0.0105263	0.0342679	0.0583942	0.0246914	0.040724	0.0857143	0.0726698	0.0623053	0.0755608	0.00943396	0.056701	0.0421053	0.038059	0.0606654	0.0764163	0.0829841	0.04375	0.0628272	0.0633333	0.0622463
Masks requirements	0.0332594	0.039823	0.0482143	0.0659341	0.0567376	0.0833333	0.0469208	0.046875	0.0695297	0.0771056	0.0637119	0.0349854	0.0502959	0.123134	0.0649123	0.0680628	0.0210526	0.0965732	0.080292	0.0452675	0.0533937	0.0793651	0.0821485	0.0809969	0.0779221	0.0518868	0.0927835	0.0736842	0.0694577	0.0704501	0.0843215	0.0829841	0.084375	0.078534	0.0633333	0.0771313
Restriction of government services	0.00221729	0	0.0142857	0	0.0141844	0	0	0	0.00613497	0.00237248	0.00554017	0.00874636	0.00887574	0.00373134	0	0	0.0421053	0.0436137	0	0.00205761	0.00452489	0	0.00315956	0.0046729	0.00118064	0.0141509	0.00515464	0	0.0104662	0	0.00131752	0.000838223	0.009375	0.0017452	0	0.00270636
Information management	0.0665188	0.181416	0.1375	0.173077	0.106383	0.0833333	0.0674487	0.164062	0.161554	0.103203	0.0692521	0.0612245	0.177515	0.130597	0.108772	0.246073	0.0421053	0.0747664	0.0510949	0.164609	0.0823529	0.0984127	0.0868878	0.0841121	0.0779221	0.0990566	0.108247	0.115789	0.102759	0.0919765	0.0988142	0.0922045	0.103125	0.0907504	0.0866667	0.117727
Public testing	0.0155211	0.0884956	0.0410714	0.0769231	0.0567376	0.0705128	0.0205279	0.0351562	0.0593047	0.0782918	0.0914127	0.0116618	0.121302	0.0410448	0.0982456	0.078534	0.0105263	0.0716511	0.080292	0.0658436	0.038914	0.0888889	0.0442338	0.0856698	0.0909091	0.0801887	0.0927835	0.0315789	0.0551855	0.072407	0.0803689	0.0880134	0.065625	0.0732984	0.0766667	0.0365359
Contact tracing	0.0110865	0.039823	0.00892857	0.0137363	0.0780142	0.0320513	0.026393	0.0390625	0.0470348	0.0913405	0.033241	0.0174927	0.0177515	0.0708955	0.0964912	0.0104712	0.0210526	0.0529595	0.0291971	0.0164609	0.0678733	0.0857143	0.0900474	0.088785	0.0791027	0.0801887	0.0515464	0.0421053	0.0551855	0.0782779	0.0803689	0.0875943	0.03125	0.0767888	0.0866667	0.0419486
Emergency investment in health care	0.0288248	0.0265487	0.0357143	0.00549451	0.0425532	0.0192308	0.0351906	0.0390625	0.0204499	0.0106762	0.0387812	0.0670554	0.0295858	0.0223881	0.0192982	0.0157068	0.0631579	0.0342679	0.0145985	0.0411523	0.0316742	0.00952381	0.0252765	0.00311526	0.0212515	0.0660377	0.0154639	0.0105263	0.0342531	0.0254403	0.00922266	0.00335289	0.025	0.0209424	0.00666667	0.00405954
Sanitizer policies	0.0665188	0.0353982	0.0625	0.0659341	0.0567376	0.0512821	0.0557185	0.0234375	0.0388548	0.11032	0.0914127	0.03207	0.0295858	0.0746269	0.0666667	0.026178	0.0526316	0.0747664	0.0437956	0.0288066	0.0452489	0.0952381	0.0758294	0.0700935	0.0932704	0.0424528	0.0773196	0.0526316	0.0837298	0.0606654	0.0974967	0.0875943	0.065625	0.0680628	0.03	0.0771313
Vaccination campaigns	0.0110865	0.0486726	0.0142857	0.032967	0.0070922	0.0192308	0.0205279	0.0507812	0.0204499	0.0154211	0.0304709	0.0349854	0.0532544	0.0261194	0.0789474	0.0314136	0.0210526	0.0311526	0.0145985	0.0308642	0.0162896	0.0126984	0.0110585	0.0436137	0.00826446	0.00471698	0.0360825	0.0526316	0.0237869	0.0332681	0.102767	0.0796312	0.03125	0.0069808	0.0466667	0.123139
Monitoring population health	0.075388	0.0530973	0.0642857	0.0769231	0.0921986	0.0897436	0.0938416	0.09375	0.124744	0.0996441	0.119114	0.0641399	0.0769231	0.0783582	0.1	0.052356	0.0947368	0.0747664	0.080292	0.0761317	0.0678733	0.0920635	0.0695103	0.0794393	0.0802834	0.0707547	0.0670103	0.0736842	0.0875357	0.113503	0.0935441	0.0875943	0.10625	0.0942408	0.09	0.0838972
Social mobilizations	0.0177384	0.00884956	0.0517857	0.00549451	0.0425532	0.00641026	0.0351906	0.0390625	0.0204499	0.00355872	0.0166205	0.0495627	0.00591716	0.0149254	0.00526316	0.0104712	0.0210526	0.00934579	0.00729927	0.037037	0.0262443	0.0031746	0.00947867	0.0124611	0.00472255	0.0566038	0.00515464	0.0315789	0.0218839	0.00782779	0.00790514	0.00251467	0.028125	0.0122164	0.0566667	0.00135318
Improving local risk response system	0.0509978	0.0530973	0.0892857	0.0604396	0.0212766	0.00641026	0.117302	0.0429688	0.0368098	0.00830368	0.0470914	0.0641399	0.0207101	0.011194	0.00350877	0.0209424	0.0105263	0.00623053	0	0.0349794	0.0081448	0.0031746	0.00157978	0.0124611	0.00118064	0.0471698	0.0103093	0.0315789	0.0114177	0	0	0.00167645	0.009375	0.0034904	0.00333333	0.0189445
Living or income support	0.0354767	0.0132743	0.0125	0.021978	0.0212766	0.0128205	0.0351906	0.0117188	0.00613497	0.00237248	0.00831025	0.0379009	0.00295858	0.00746269	0.00175439	0.0052356	0.0210526	0.00623053	0.00729927	0.0123457	0.0506787	0.00952381	0.0173776	0	0.0165289	0.00471698	0.00515464	0.0210526	0.00285442	0.00391389	0.00395257	0	0.00625	0.008726	0	0.0108254
Debt/fiscal/contract relief for househoulds and enterprises	0.0266075	0.0132743	0.00357143	0.00549451	0	0.0128205	0.0175953	0	0.00613497	0.00237248	0.00277008	0.0291545	0.00295858	0.00373134	0.00350877	0.0104712	0.0315789	0.00311526	0.0364964	0.00205761	0.0361991	0.00634921	0.0173776	0	0.00472255	0.00943396	0.00515464	0.0105263	0.0038059	0.00391389	0.00395257	0	0.00625	0.0104712	0	0
Funding or fiscal stimulus	0.101996	0.0132743	0.0464286	0.032967	0.0212766	0.00641026	0.058651	0.0195312	0.0224949	0.00118624	0.0193906	0.0991254	0.0118343	0.0149254	0.00526316	0.0209424	0.0736842	0.0124611	0.0364964	0.0411523	0.0190045	0.0031746	0.0157978	0	0.00354191	0.00943396	0.00515464	0.0526316	0.000951475	0.00195695	0.00395257	0	0.00625	0.0034904	0	0
Work and production resumption supports other than economic support	0.108647	0.0265487	0.0535714	0.0274725	0.0425532	0.0384615	0.0879765	0.0195312	0.0286299	0.0106762	0.0166205	0.0845481	0.0177515	0.0149254	0.00175439	0.0209424	0.136842	0.0218069	0.10219	0.0534979	0.079638	0.0190476	0.0300158	0.00155763	0.0330579	0.00943396	0.0103093	0.0736842	0.0161751	0.0195695	0.00658762	0.00922045	0.0125	0.0314136	0.0233333	0.00947226
Supply chain management	0.0554324	0.0309735	0.0303571	0.0357143	0.0283688	0.0192308	0.0234604	0.015625	0.0184049	0.0154211	0.0498615	0.0349854	0.0207101	0.0223881	0.0122807	0.0209424	0.0210526	0.0280374	0.0145985	0.0226337	0.0271493	0.0126984	0.0300158	0.00311526	0.0318772	0.0613208	0.0103093	0.0315789	0.0437678	0.0176125	0.00790514	0.00461023	0.01875	0.0296684	0.0166667	0.0067659
Supporting public access to normal medical treatment	0.0177384	0.0132743	0.00714286	0.0137363	0	0.00641026	0.00293255	0.03125	0.00613497	0.00948992	0.00554017	0.00874636	0.0177515	0.00373134	0.00877193	0	0.0210526	0.0124611	0.00729927	0.0164609	0.0153846	0.0031746	0.0110585	0.00155763	0.00472255	0.00471698	0.00515464	0	0.0114177	0.0195695	0.00395257	0.00670578	0.00625	0.0034904	0.05	0.00135318
Humanitarian assistance other than access to medical facilities	0.0643016	0.0353982	0.0339286	0.0302198	0.0283688	0.00641026	0.026393	0.0351562	0.0163599	0.0320285	0.0221607	0.0349854	0.0207101	0.011194	0.0140351	0.0104712	0.0526316	0.0311526	0.0291971	0.0390947	0.0524887	0.00634921	0.0347551	0.0264798	0.0295159	0	0.0206186	0.0315789	0.0399619	0.0176125	0.00922266	0.00167645	0.03125	0.0279232	0.0566667	0.0324763
Promoting e-government services	0.0155211	0.0353982	0.0357143	0.0137363	0.0212766	0	0.0381232	0.0117188	0.0122699	0.00355872	0.00277008	0.0699708	0.00887574	0.00373134	0.0105263	0.0052356	0.0631579	0.0155763	0.00729927	0.026749	0.0190045	0.0031746	0.00789889	0.00155763	0.012987	0.0424528	0.00515464	0.0105263	0.018078	0.00978474	0	0.00293378	0.00625	0.0226876	0.00666667	0.00405954

## Sheet: Sheet2
Measure	Beijing	Shanghai	Shenzhen	Guangzhou	Chongqing	Suzhou	Chengdu	Hangzhou	Nanjing	Tianjin	Ningbo	Qingdao	Zhengzhou	Changsha	Hefei	Xi'an	Dongguan	Dalian	Xiamen	Yangzhou	Shaoxing	Shijiazhuang	Nanchang	Ha'erbin	Urumqi	Xuchang	Lanzhou	Putian	Anyang	Baise	Suihua	Hulunbei'er	Heihe	Tonghua	Alashan	Ruili
Lockdown	0.0110865	0.00884956	0.00714286	0.0302198	0.0212766	0.0384615	0.0058651	0.0351562	0.0163599	0.00237248	0.0304709	0.00874636	0.0621302	0.0298507	0	0.0366492	0.0315789	0.0404984	0.0291971	0.0226337	0.00180995	0.0031746	0	0.00155763	0.00236128	0.0330189	0.0257732	0.0210526	0.000951475	0.00195695	0.00131752	0.000419111	0.046875	0.0017452	0.00666667	0.00405954
Quarantine	0.0443459	0.0752212	0.0535714	0.0412088	0.0567376	0.0512821	0.0410557	0.0664062	0.108384	0.0735469	0.0720222	0.0349854	0.0384615	0.0410448	0.0438596	0.0418848	0.0210526	0.0342679	0.0291971	0.0473251	0.0552036	0.0825397	0.0995261	0.0747664	0.0767414	0.0471698	0.0515464	0.0210526	0.0542341	0.074364	0.0724638	0.0888516	0.0625	0.0715532	0.04	0.0960758
Clo.Sch.	0.00443459	0.00884956	0.00892857	0.00549451	0	0.00641026	0.00293255	0.0078125	0.00817996	0.00118624	0.00277008	0.00874636	0.0236686	0.00746269	0.00175439	0.0104712	0.0105263	0.0124611	0.00729927	0.0144033	0.00995475	0	0.00157978	0.00311526	0.00236128	0.00943396	0.00515464	0	0.0076118	0.00195695	0.00395257	0.00251467	0.00625	0	0.00333333	0.00135318
Clo.Wp.&S	0.0110865	0.00884956	0.0214286	0.0274725	0.0141844	0.0576923	0.00879765	0.0195312	0.0184049	0.00237248	0.0166205	0.0116618	0.0236686	0.0261194	0.00877193	0.0209424	0.0105263	0.046729	0.0218978	0.0164609	0.0144796	0	0.00473934	0.0202492	0.00354191	0.0235849	0.0257732	0.0210526	0.0142721	0.00195695	0.00395257	0.00335289	0.01875	0.0191972	0.0166667	0.00405954
Cancelling of public events	0.0133038	0.00884956	0.0214286	0.010989	0.0070922	0.0384615	0.00293255	0.00390625	0.0122699	0.00830368	0.00831025	0.0174927	0.00591716	0.0149254	0.0140351	0.0314136	0.0210526	0.0280374	0.0437956	0.0164609	0.0208145	0.0031746	0.00473934	0.0389408	0.00472255	0.00471698	0.0412371	0.0210526	0.0294957	0.0273973	0.00395257	0.00335289	0.015625	0.0226876	0.0233333	0.00811908
Rrestriction of gatherings	0.0532151	0.0309735	0.0392857	0.032967	0.0638298	0.0641026	0.0351906	0.0351562	0.0184049	0.0782918	0.0470914	0.0408163	0.0295858	0.0820896	0.0736842	0.0418848	0.0421053	0.0560748	0.0875912	0.0205761	0.0533937	0.0888889	0.0726698	0.0747664	0.0767414	0.0283019	0.103093	0.0526316	0.076118	0.0782779	0.0698287	0.0842414	0.09375	0.0680628	0.0566667	0.0852503
Restriction of travels	0.0332594	0.0309735	0.0321429	0.0357143	0.0425532	0.0833333	0.0381232	0.0546875	0.0470348	0.0747331	0.0304709	0.0204082	0.0769231	0.0298507	0.077193	0.104712	0.0210526	0.0311526	0.0291971	0.0781893	0.041629	0.0920635	0.0774092	0.0825545	0.081464	0.0707547	0.0309278	0.0421053	0.0675547	0.0763209	0.0711462	0.0854987	0.03125	0.069808	0.0666667	0.0879567
Restriction of commercial activities	0.00665188	0.0353982	0.0125	0.0274725	0.0283688	0.0384615	0.0293255	0.03125	0.0184049	0.00948992	0.0304709	0.00291545	0.0325444	0.0410448	0.0210526	0.0157068	0.0105263	0.0155763	0.0510949	0.00205761	0.0199095	0.0126984	0.00315956	0.0420561	0.00354191	0.0188679	0.0309278	0.0315789	0.0190295	0.0293542	0.00131752	0.00963956	0.028125	0.0191972	0.0233333	0.00135318
Social distancing	0.0177384	0.0353982	0.0125	0.0302198	0.0283688	0.0576923	0.026393	0.0273438	0.0306748	0.0723606	0.0277008	0.00874636	0.0118343	0.0485075	0.0596491	0.0418848	0.0105263	0.0342679	0.0583942	0.0246914	0.040724	0.0857143	0.0726698	0.0623053	0.0755608	0.00943396	0.056701	0.0421053	0.038059	0.0606654	0.0764163	0.0829841	0.04375	0.0628272	0.0633333	0.0622463
Masks requirement	0.0332594	0.039823	0.0482143	0.0659341	0.0567376	0.0833333	0.0469208	0.046875	0.0695297	0.0771056	0.0637119	0.0349854	0.0502959	0.123134	0.0649123	0.0680628	0.0210526	0.0965732	0.080292	0.0452675	0.0533937	0.0793651	0.0821485	0.0809969	0.0779221	0.0518868	0.0927835	0.0736842	0.0694577	0.0704501	0.0843215	0.0829841	0.084375	0.078534	0.0633333	0.0771313
Restriction of government services	0.00221729	0	0.0142857	0	0.0141844	0	0	0	0.00613497	0.00237248	0.00554017	0.00874636	0.00887574	0.00373134	0	0	0.0421053	0.0436137	0	0.00205761	0.00452489	0	0.00315956	0.0046729	0.00118064	0.0141509	0.00515464	0	0.0104662	0	0.00131752	0.000838223	0.009375	0.0017452	0	0.00270636
Information management	0.0665188	0.181416	0.1375	0.173077	0.106383	0.0833333	0.0674487	0.164062	0.161554	0.103203	0.0692521	0.0612245	0.177515	0.130597	0.108772	0.246073	0.0421053	0.0747664	0.0510949	0.164609	0.0823529	0.0984127	0.0868878	0.0841121	0.0779221	0.0990566	0.108247	0.115789	0.102759	0.0919765	0.0988142	0.0922045	0.103125	0.0907504	0.0866667	0.117727
Public testing	0.0155211	0.0884956	0.0410714	0.0769231	0.0567376	0.0705128	0.0205279	0.0351562	0.0593047	0.0782918	0.0914127	0.0116618	0.121302	0.0410448	0.0982456	0.078534	0.0105263	0.0716511	0.080292	0.0658436	0.038914	0.0888889	0.0442338	0.0856698	0.0909091	0.0801887	0.0927835	0.0315789	0.0551855	0.072407	0.0803689	0.0880134	0.065625	0.0732984	0.0766667	0.0365359
Contact tracing	0.0110865	0.039823	0.00892857	0.0137363	0.0780142	0.0320513	0.026393	0.0390625	0.0470348	0.0913405	0.033241	0.0174927	0.0177515	0.0708955	0.0964912	0.0104712	0.0210526	0.0529595	0.0291971	0.0164609	0.0678733	0.0857143	0.0900474	0.088785	0.0791027	0.0801887	0.0515464	0.0421053	0.0551855	0.0782779	0.0803689	0.0875943	0.03125	0.0767888	0.0866667	0.0419486
Emergency investment in health care	0.0288248	0.0265487	0.0357143	0.00549451	0.0425532	0.0192308	0.0351906	0.0390625	0.0204499	0.0106762	0.0387812	0.0670554	0.0295858	0.0223881	0.0192982	0.0157068	0.0631579	0.0342679	0.0145985	0.0411523	0.0316742	0.00952381	0.0252765	0.00311526	0.0212515	0.0660377	0.0154639	0.0105263	0.0342531	0.0254403	0.00922266	0.00335289	0.025	0.0209424	0.00666667	0.00405954
Sanitizer policies	0.0665188	0.0353982	0.0625	0.0659341	0.0567376	0.0512821	0.0557185	0.0234375	0.0388548	0.11032	0.0914127	0.03207	0.0295858	0.0746269	0.0666667	0.026178	0.0526316	0.0747664	0.0437956	0.0288066	0.0452489	0.0952381	0.0758294	0.0700935	0.0932704	0.0424528	0.0773196	0.0526316	0.0837298	0.0606654	0.0974967	0.0875943	0.065625	0.0680628	0.03	0.0771313
Vaccination campaign	0.0110865	0.0486726	0.0142857	0.032967	0.0070922	0.0192308	0.0205279	0.0507812	0.0204499	0.0154211	0.0304709	0.0349854	0.0532544	0.0261194	0.0789474	0.0314136	0.0210526	0.0311526	0.0145985	0.0308642	0.0162896	0.0126984	0.0110585	0.0436137	0.00826446	0.00471698	0.0360825	0.0526316	0.0237869	0.0332681	0.102767	0.0796312	0.03125	0.0069808	0.0466667	0.123139
Monitoring population health	0.075388	0.0530973	0.0642857	0.0769231	0.0921986	0.0897436	0.0938416	0.09375	0.124744	0.0996441	0.119114	0.0641399	0.0769231	0.0783582	0.1	0.052356	0.0947368	0.0747664	0.080292	0.0761317	0.0678733	0.0920635	0.0695103	0.0794393	0.0802834	0.0707547	0.0670103	0.0736842	0.0875357	0.113503	0.0935441	0.0875943	0.10625	0.0942408	0.09	0.0838972
Social mobilizations	0.0177384	0.00884956	0.0517857	0.00549451	0.0425532	0.00641026	0.0351906	0.0390625	0.0204499	0.00355872	0.0166205	0.0495627	0.00591716	0.0149254	0.00526316	0.0104712	0.0210526	0.00934579	0.00729927	0.037037	0.0262443	0.0031746	0.00947867	0.0124611	0.00472255	0.0566038	0.00515464	0.0315789	0.0218839	0.00782779	0.00790514	0.00251467	0.028125	0.0122164	0.0566667	0.00135318
Improving local risk response system	0.0509978	0.0530973	0.0892857	0.0604396	0.0212766	0.00641026	0.117302	0.0429688	0.0368098	0.00830368	0.0470914	0.0641399	0.0207101	0.011194	0.00350877	0.0209424	0.0105263	0.00623053	0	0.0349794	0.0081448	0.0031746	0.00157978	0.0124611	0.00118064	0.0471698	0.0103093	0.0315789	0.0114177	0	0	0.00167645	0.009375	0.0034904	0.00333333	0.0189445
Living or income support	0.0354767	0.0132743	0.0125	0.021978	0.0212766	0.0128205	0.0351906	0.0117188	0.00613497	0.00237248	0.00831025	0.0379009	0.00295858	0.00746269	0.00175439	0.0052356	0.0210526	0.00623053	0.00729927	0.0123457	0.0506787	0.00952381	0.0173776	0	0.0165289	0.00471698	0.00515464	0.0210526	0.00285442	0.00391389	0.00395257	0	0.00625	0.008726	0	0.0108254
Debt/fiscal/contract relief for househoulds	0.0266075	0.0132743	0.00357143	0.00549451	0	0.0128205	0.0175953	0	0.00613497	0.00237248	0.00277008	0.0291545	0.00295858	0.00373134	0.00350877	0.0104712	0.0315789	0.00311526	0.0364964	0.00205761	0.0361991	0.00634921	0.0173776	0	0.00472255	0.00943396	0.00515464	0.0105263	0.0038059	0.00391389	0.00395257	0	0.00625	0.0104712	0	0
Funding or fiscal stimulus	0.101996	0.0132743	0.0464286	0.032967	0.0212766	0.00641026	0.058651	0.0195312	0.0224949	0.00118624	0.0193906	0.0991254	0.0118343	0.0149254	0.00526316	0.0209424	0.0736842	0.0124611	0.0364964	0.0411523	0.0190045	0.0031746	0.0157978	0	0.00354191	0.00943396	0.00515464	0.0526316	0.000951475	0.00195695	0.00395257	0	0.00625	0.0034904	0	0
other work and production resumption supports	0.108647	0.0265487	0.0535714	0.0274725	0.0425532	0.0384615	0.0879765	0.0195312	0.0286299	0.0106762	0.0166205	0.0845481	0.0177515	0.0149254	0.00175439	0.0209424	0.136842	0.0218069	0.10219	0.0534979	0.079638	0.0190476	0.0300158	0.00155763	0.0330579	0.00943396	0.0103093	0.0736842	0.0161751	0.0195695	0.00658762	0.00922045	0.0125	0.0314136	0.0233333	0.00947226
Supply chain management	0.0554324	0.0309735	0.0303571	0.0357143	0.0283688	0.0192308	0.0234604	0.015625	0.0184049	0.0154211	0.0498615	0.0349854	0.0207101	0.0223881	0.0122807	0.0209424	0.0210526	0.0280374	0.0145985	0.0226337	0.0271493	0.0126984	0.0300158	0.00311526	0.0318772	0.0613208	0.0103093	0.0315789	0.0437678	0.0176125	0.00790514	0.00461023	0.01875	0.0296684	0.0166667	0.0067659
Public access to normal medical treatement support	0.0177384	0.0132743	0.00714286	0.0137363	0	0.00641026	0.00293255	0.03125	0.00613497	0.00948992	0.00554017	0.00874636	0.0177515	0.00373134	0.00877193	0	0.0210526	0.0124611	0.00729927	0.0164609	0.0153846	0.0031746	0.0110585	0.00155763	0.00472255	0.00471698	0.00515464	0	0.0114177	0.0195695	0.00395257	0.00670578	0.00625	0.0034904	0.05	0.00135318
Other humanitarian assistance	0.0643016	0.0353982	0.0339286	0.0302198	0.0283688	0.00641026	0.026393	0.0351562	0.0163599	0.0320285	0.0221607	0.0349854	0.0207101	0.011194	0.0140351	0.0104712	0.0526316	0.0311526	0.0291971	0.0390947	0.0524887	0.00634921	0.0347551	0.0264798	0.0295159	0	0.0206186	0.0315789	0.0399619	0.0176125	0.00922266	0.00167645	0.03125	0.0279232	0.0566667	0.0324763
Promoting e-government services	0.0155211	0.0353982	0.0357143	0.0137363	0.0212766	0	0.0381232	0.0117188	0.0122699	0.00355872	0.00277008	0.0699708	0.00887574	0.00373134	0.0105263	0.0052356	0.0631579	0.0155763	0.00729927	0.026749	0.0190045	0.0031746	0.00789889	0.00155763	0.012987	0.0424528	0.00515464	0.0105263	0.018078	0.00978474	0	0.00293378	0.00625	0.0226876	0.00666667	0.00405954
